# Supplementary material for: Use of Lot Quality Assurance Sampling to Ascertain Levels of Drug Resistant Tuberculosis in Western Kenya
Source: PLoS One. 2016 May 11;11(5):e0154142. doi: 10.1371/journal.pone.0154142 (PMC4864281; doi:10.1371/journal.pone.0154142)
Supplement: S1 Dataset — (XLSX) [file pone.0154142.s001.xlsx]

## Sheet: Urban Setting
S1 Dataset. Drug resistant patterns among patients with sputum smear positive TB within the urban study setting
Use of Lot Quality Assurance Sampling to Ascertain Levels of Drug Resistant Tuberculosis in western Kenya
		Culture Results			Drug Sensitivity Testing Results
Number	Clinical Site	Contaminated	Culture Result	MTB Confirmation	Rifampin (R )	Isoniazid (H)	Pyrazinamide (Z)	Ethambutol (E)	Streptomycin (S)	Interpretation
1	MTRH	FALSE	Positive	TRUE	Sensitive	Sensitive	Sensitive	Sensitive	Sensitive	Fully Sensitive
2	MTRH	FALSE	Positive	TRUE	Sensitive	Sensitive	Sensitive	Sensitive	Sensitive	Fully Sensitive
3	MTRH	FALSE	Positive	TRUE	Sensitive	Sensitive	Sensitive	Sensitive	Sensitive	Fully Sensitive
4	MTRH	FALSE	Positive	TRUE	Sensitive	Sensitive	Sensitive	Sensitive	Sensitive	Fully Sensitive
5	MTRH	FALSE	Positive	TRUE	Sensitive	Sensitive	Sensitive	Sensitive	Sensitive	Fully Sensitive
6	MTRH	FALSE	Positive	TRUE	Sensitive	Sensitive	Sensitive	Sensitive	Sensitive	Fully Sensitive
7	MTRH	FALSE	Positive	TRUE	Sensitive	Sensitive	Sensitive	Sensitive	Sensitive	Fully Sensitive
8	MTRH	FALSE	Positive	TRUE	Sensitive	Sensitive	Sensitive	Sensitive	Sensitive	Fully Sensitive
9	MTRH	FALSE	Positive	TRUE	Sensitive	Sensitive	Sensitive	Sensitive	Sensitive	Fully Sensitive
10	MTRH	FALSE	Positive	TRUE	Sensitive	Sensitive	Sensitive	Sensitive	Sensitive	Fully Sensitive
11	MTRH	FALSE	Positive	TRUE	Sensitive	Sensitive	Sensitive	Sensitive	Sensitive	Fully Sensitive
12	MTRH	FALSE	Positive	TRUE	Sensitive	Sensitive	Sensitive	Sensitive	Sensitive	Fully Sensitive
13	MTRH	FALSE	Positive	TRUE	Sensitive	Resistant	Sensitive	Sensitive	Sensitive	Mono Drug Resistant to H
14	MTRH	FALSE	Positive	TRUE	Sensitive	Sensitive	Sensitive	Sensitive	Sensitive	Fully Sensitive
15	MTRH	FALSE	Positive	TRUE	Sensitive	Sensitive	Sensitive	Sensitive	Sensitive	Fully Sensitive
16	MTRH	FALSE	Positive	TRUE	Sensitive	Sensitive	Sensitive	Sensitive	Sensitive	Fully Sensitive
17	MTRH	FALSE	Positive	TRUE	Sensitive	Resistant	Resistant	Sensitive	Sensitive	Partially Drug Resistant to H
18	MTRH	FALSE	Positive	TRUE	Sensitive	Sensitive	Sensitive	Sensitive	Sensitive	Fully Sensitive
19	MTRH	FALSE	Positive	TRUE	Sensitive	Resistant	Resistant	Sensitive	Sensitive	Partially Drug Resistant to H
20	MTRH	FALSE	Positive	TRUE	Sensitive	Sensitive	Sensitive	Sensitive	Sensitive	Fully Sensitive
21	MTRH	FALSE	Positive	TRUE	Sensitive	Sensitive	Sensitive	Sensitive	Sensitive	Fully Sensitive
22	MTRH	FALSE	Positive	TRUE	Sensitive	Sensitive	Sensitive	Sensitive	Sensitive	Fully Sensitive
23	MTRH	FALSE	Positive	TRUE	Sensitive	Sensitive	Sensitive	Sensitive	Sensitive	Fully Sensitive
24	MTRH	FALSE	Positive	TRUE	Sensitive	Sensitive	Sensitive	Sensitive	Sensitive	Fully Sensitive
25	MTRH	FALSE	Positive	TRUE	Sensitive	Sensitive	Sensitive	Resistant	Sensitive	Other Resistance (without R or H)
26	MTRH	FALSE	Positive	TRUE	Sensitive	Sensitive	Sensitive	Sensitive	Sensitive	Fully Sensitive
27	MTRH	FALSE	Positive	TRUE	Sensitive	Sensitive	Sensitive	Sensitive	Sensitive	Fully Sensitive
28	MTRH	FALSE	Positive	TRUE	Sensitive	Sensitive	Sensitive	Sensitive	Sensitive	Fully Sensitive
29	MTRH	FALSE	Positive	TRUE	Sensitive	Sensitive	Sensitive	Sensitive	Sensitive	Fully Sensitive
30	MTRH	FALSE	Positive	TRUE	Resistant	Resistant	Resistant	Resistant	Resistant	MDR-TB
31	MTRH	FALSE	Positive	TRUE	Sensitive	Sensitive	Sensitive	Sensitive	Sensitive	Fully Sensitive
32	MTRH	FALSE	Positive	TRUE	Sensitive	Sensitive	Sensitive	Sensitive	Sensitive	Fully Sensitive
33	MTRH	FALSE	Positive	TRUE	Sensitive	Sensitive	Sensitive	Sensitive	Sensitive	Fully Sensitive
34	MTRH	FALSE	Positive	TRUE	Sensitive	Sensitive	Sensitive	Sensitive	Sensitive	Fully Sensitive
35	MTRH	FALSE	Positive	TRUE	Sensitive	Sensitive	Sensitive	Sensitive	Sensitive	Fully Sensitive
36	MTRH	FALSE	Positive	TRUE	Sensitive	Sensitive	Sensitive	Sensitive	Sensitive	Fully Sensitive
37	MTRH	FALSE	Positive	TRUE	Sensitive	Sensitive	Sensitive	Sensitive	Sensitive	Fully Sensitive
38	MTRH	FALSE	Positive	TRUE	Sensitive	Sensitive	Sensitive	Sensitive	Sensitive	Fully Sensitive
39	MTRH	FALSE	Positive	TRUE	Sensitive	Sensitive	Sensitive	Sensitive	Sensitive	Fully Sensitive
40	MTRH	FALSE	Positive	TRUE	Sensitive	Sensitive	Sensitive	Sensitive	Sensitive	Fully Sensitive
41	MTRH	FALSE	Positive	TRUE	Sensitive	Sensitive	Sensitive	Sensitive	Sensitive	Fully Sensitive
42	MTRH	FALSE	Positive	TRUE	Sensitive	Sensitive	Sensitive	Sensitive	Sensitive	Fully Sensitive
43	MTRH	FALSE	Positive	TRUE	Sensitive	Sensitive	Sensitive	Sensitive	Sensitive	Fully Sensitive
44	MTRH	FALSE	Positive	TRUE	Sensitive	Sensitive	Sensitive	Sensitive	Sensitive	Fully Sensitive
45	MTRH	FALSE	Positive	TRUE	Sensitive	Sensitive	Sensitive	Sensitive	Sensitive	Fully Sensitive
46	MTRH	FALSE	Positive	TRUE	Sensitive	Sensitive	Sensitive	Sensitive	Sensitive	Fully Sensitive
47	MTRH	FALSE	Positive	TRUE	Sensitive	Sensitive	Sensitive	Sensitive	Sensitive	Fully Sensitive
48	MTRH	FALSE	Positive	TRUE	Resistant	Resistant	Resistant	Resistant	Resistant	MDR-TB
49	MTRH	FALSE	Positive	TRUE	Sensitive	Sensitive	Sensitive	Sensitive	Sensitive	Fully Sensitive
50	MTRH	FALSE	Positive	TRUE	Sensitive	Sensitive	Sensitive	Sensitive	Sensitive	Fully Sensitive
51	MTRH	FALSE	Positive	TRUE	Sensitive	Sensitive	Sensitive	Sensitive	Sensitive	Fully Sensitive
52	MTRH	FALSE	Positive	TRUE	Sensitive	Sensitive	Sensitive	Sensitive	Sensitive	Fully Sensitive
53	MTRH	FALSE	Positive	TRUE	Sensitive	Sensitive	Sensitive	Sensitive	Sensitive	Fully Sensitive
54	MTRH	FALSE	Positive	TRUE	Sensitive	Resistant	Sensitive	Sensitive	Sensitive	Mono Drug Resistant to H
55	MTRH	FALSE	Positive	TRUE	Sensitive	Sensitive	Sensitive	Sensitive	Sensitive	Fully Sensitive
56	MTRH	FALSE	Positive	TRUE	Sensitive	Sensitive	Sensitive	Sensitive	Sensitive	Fully Sensitive
57	MTRH	FALSE	Positive	TRUE	Sensitive	Sensitive	Sensitive	Sensitive	Sensitive	Fully Sensitive
58	MTRH	FALSE	Positive	TRUE	Sensitive	Sensitive	Sensitive	Sensitive	Sensitive	Fully Sensitive
59	MTRH	FALSE	Positive	TRUE	Sensitive	Sensitive	Sensitive	Sensitive	Sensitive	Fully Sensitive
60	MTRH	FALSE	Positive	TRUE	Resistant	Sensitive	Sensitive	Sensitive	Sensitive	Mono Drug Resistant to R
61	MTRH	FALSE	Positive	TRUE	Sensitive	Sensitive	Sensitive	Sensitive	Sensitive	Fully Sensitive
62	MTRH	FALSE	Positive	TRUE	Sensitive	Sensitive	Sensitive	Sensitive	Sensitive	Fully Sensitive
63	MTRH	FALSE	Positive	TRUE	Sensitive	Sensitive	Sensitive	Sensitive	Sensitive	Fully Sensitive
64	MTRH	FALSE	Positive	TRUE	Sensitive	Sensitive	Resistant	Resistant	Sensitive	Other Resistance (without R or H)
65	MTRH	FALSE	Positive	TRUE	Sensitive	Sensitive	Sensitive	Sensitive	Sensitive	Fully Sensitive
66	Mtrh	FALSE	Positive	TRUE	Sensitive	Sensitive	Sensitive	Sensitive	Sensitive	Fully Sensitive
67	MTRH	FALSE	Positive	TRUE	Sensitive	Sensitive	Sensitive	Sensitive	Sensitive	Fully Sensitive
68	MTRH	FALSE	Positive	TRUE	Sensitive	Sensitive	Sensitive	Sensitive	Sensitive	Fully Sensitive
69	MTRH	FALSE	Positive	TRUE	Sensitive	Sensitive	Sensitive	Sensitive	Sensitive	Fully Sensitive
70	MTRH	FALSE	Positive	TRUE	Sensitive	Sensitive	Sensitive	Sensitive	Sensitive	Fully Sensitive
71	MTRH	FALSE	Positive	TRUE	Sensitive	Sensitive	Sensitive	Sensitive	Sensitive	Fully Sensitive
72	MTRH	FALSE	Positive	TRUE	Sensitive	Resistant	Sensitive	Sensitive	Sensitive	Mono Drug Resistant to H
73	MTRH	FALSE	Positive	TRUE	Sensitive	Resistant	Sensitive	Sensitive	Sensitive	Mono Drug Resistant to H
74	MTRH	FALSE	Positive	TRUE	Sensitive	Sensitive	Sensitive	Sensitive	Sensitive	Fully Sensitive
75	MTRH	FALSE	Positive	TRUE	Sensitive	Resistant	Resistant	Resistant	Resistant	Partially Drug Resistant to H
76	MTRH	FALSE	Positive	TRUE	Sensitive	Sensitive	Sensitive	Sensitive	Sensitive	Fully Sensitive
77	MTRH	FALSE	Positive	TRUE	Sensitive	Sensitive	Sensitive	Sensitive	Sensitive	Fully Sensitive
78	MTRH	FALSE	Positive	TRUE	Sensitive	Resistant	Resistant	Sensitive	Resistant	Partially Drug Resistant to H
79	MTRH	FALSE	Positive	TRUE	Sensitive	Sensitive	Sensitive	Sensitive	Sensitive	Fully Sensitive
80	MTRH	FALSE	Positive	TRUE	Sensitive	Sensitive	Sensitive	Sensitive	Sensitive	Fully Sensitive
81	MTRH	FALSE	Positive	TRUE	Sensitive	Sensitive	Sensitive	Resistant	Sensitive	Other Resistance (without R or H)
82	MTRH	FALSE	Positive	TRUE	Sensitive	Sensitive	Sensitive	Resistant	Sensitive	Other Resistance (without R or H)
83	MTRH	FALSE	Positive	TRUE	Sensitive	Sensitive	Sensitive	Sensitive	Sensitive	Fully Sensitive
84	MTRH	FALSE	Positive	TRUE	Sensitive	Sensitive	Sensitive	Sensitive	Sensitive	Fully Sensitive
85	MTRH	FALSE	Positive	TRUE	Sensitive	Sensitive	Sensitive	Sensitive	Sensitive	Fully Sensitive
86	MTRH	FALSE	Positive	TRUE	Sensitive	Sensitive	Sensitive	Sensitive	Sensitive	Fully Sensitive
87	MTRH	FALSE	Positive	TRUE	Sensitive	Sensitive	Sensitive	Sensitive	Sensitive	Fully Sensitive
88	MTRH	FALSE	Positive	TRUE	Sensitive	Sensitive	Sensitive	Sensitive	Sensitive	Fully Sensitive
89	MTRH	FALSE	Positive	TRUE	Sensitive	Sensitive	Sensitive	Sensitive	Sensitive	Fully Sensitive
90	MTRH	FALSE	Positive	TRUE	Sensitive	Sensitive	Sensitive	Sensitive	Sensitive	Fully Sensitive
91	MTRH	FALSE	Positive	TRUE	Sensitive	Sensitive	Sensitive	Sensitive	Sensitive	Fully Sensitive
92	MTRH	FALSE	Positive	TRUE	Sensitive	Sensitive	Sensitive	Sensitive	Sensitive	Fully Sensitive
93	MTRH	FALSE	Positive	TRUE	Sensitive	Sensitive	Sensitive	Sensitive	Sensitive	Fully Sensitive
94	Mtrh	FALSE	Positive	TRUE	Sensitive	Sensitive	Sensitive	Sensitive	Sensitive	Fully Sensitive
95	MTRH	FALSE	Positive	TRUE	Sensitive	Sensitive	Sensitive	Sensitive	Sensitive	Fully Sensitive
96	MTRH	FALSE	Positive	TRUE	Sensitive	Sensitive	Sensitive	Sensitive	Sensitive	Fully Sensitive
97	MTRH	FALSE	Positive	TRUE	Sensitive	Sensitive	Sensitive	Sensitive	Sensitive	Fully Sensitive
98	MTRH	FALSE	Positive	TRUE	Sensitive	Sensitive	Sensitive	Sensitive	Sensitive	Fully Sensitive
99	MTRH	FALSE	Positive	TRUE	Sensitive	Resistant	Sensitive	Sensitive	Sensitive	Mono Drug Resistant to H
100	MTRH	FALSE	Positive	TRUE	Sensitive	Sensitive	Sensitive	Sensitive	Sensitive	Fully Sensitive
101	MTRH	FALSE	Positive	TRUE	Sensitive	Sensitive	Sensitive	Sensitive	Sensitive	Fully Sensitive
102	MTRH	FALSE	Positive	TRUE	Sensitive	Sensitive	Sensitive	Sensitive	Sensitive	Fully Sensitive
103	MTRH	FALSE	Positive	TRUE	Sensitive	Sensitive	Sensitive	Sensitive	Sensitive	Fully Sensitive
104	MTRH	FALSE	Positive	TRUE	Sensitive	Sensitive	Sensitive	Sensitive	Sensitive	Fully Sensitive
105	MTRH	FALSE	Positive	TRUE	Sensitive	Sensitive	Sensitive	Sensitive	Sensitive	Fully Sensitive
