# Supplementary material for: Use of Lot Quality Assurance Sampling to Ascertain Levels of Drug Resistant Tuberculosis in Western Kenya
Source: PLoS One. 2016 May 11;11(5):e0154142. doi: 10.1371/journal.pone.0154142 (PMC4864281; doi:10.1371/journal.pone.0154142)
Supplement: S2 Dataset — (XLSX) [file pone.0154142.s002.xlsx]

## Sheet: Rural Setting
S2 Dataset. Drug resistant patterns among patients with sputum smear positive TB within the rural study setting
Use of Lot Quality Assurance Sampling to Ascertain Levels of Drug Resistant Tuberculosis in western Kenya
		Culture Results			Drug Sensitivity Testing Results
Number	Clinical Site	Contaminated	Culture Result	MTB Confirmation	Rifampin (R )	Isoniazid (H)	Pyrazinamide (Z)	Ethambutol (E)	Streptomycin (S)	Interpretation
1	Port Victoria	FALSE	Positive	TRUE	Sensitive	Sensitive	Sensitive	Sensitive	Sensitive	Fully Sensitive
2	Khunyangu	FALSE	Positive	TRUE	Sensitive	Sensitive	Sensitive	Sensitive	Sensitive	Fully Sensitive
3	Mukhobola	FALSE	Positive	TRUE	Sensitive	Sensitive	Sensitive	Sensitive	Sensitive	Fully Sensitive
4	Khunyangu	FALSE	Positive	TRUE	Sensitive	Sensitive	Sensitive	Sensitive	Sensitive	Fully Sensitive
5	Port Victoria	FALSE	Positive	TRUE	Sensitive	Sensitive	Sensitive	Sensitive	Sensitive	Fully Sensitive
6	Khunyangu	FALSE	Positive	TRUE	Sensitive	Sensitive	Sensitive	Sensitive	Sensitive	Fully Sensitive
7	Khunyangu	FALSE	Positive	TRUE	Sensitive	Sensitive	Sensitive	Sensitive	Sensitive	Fully Sensitive
8	Khunyangu	FALSE	Positive	TRUE	Sensitive	Sensitive	Sensitive	Sensitive	Sensitive	Fully Sensitive
9	Port Victoria	FALSE	Positive	TRUE	Sensitive	Sensitive	Sensitive	Sensitive	Sensitive	Fully Sensitive
10	Khunyangu	FALSE	Positive	TRUE	Sensitive	Sensitive	Sensitive	Sensitive	Sensitive	Fully Sensitive
11	Port Victoria	FALSE	Positive	TRUE	Sensitive	Sensitive	Sensitive	Sensitive	Sensitive	Fully Sensitive
12	Mukhobola	FALSE	Positive	TRUE	Sensitive	Sensitive	Sensitive	Sensitive	Sensitive	Fully Sensitive
13	Khunyangu	FALSE	Positive	TRUE	Sensitive	Sensitive	Sensitive	Sensitive	Sensitive	Fully Sensitive
14	Khunyangu	FALSE	Positive	TRUE	Sensitive	Sensitive	Sensitive	Sensitive	Sensitive	Fully Sensitive
15	Khunyangu	FALSE	Positive	TRUE	Sensitive	Sensitive	Sensitive	Sensitive	Sensitive	Fully Sensitive
16	Khunyangu	FALSE	Positive	TRUE	Sensitive	Sensitive	Sensitive	Sensitive	Sensitive	Fully Sensitive
17	Port Victoria	FALSE	Positive	TRUE	Resistant	Resistant	Resistant	Resistant	Resistant	MDR-TB
18	Port Victoria	FALSE	Positive	TRUE	Sensitive	Sensitive	Sensitive	Sensitive	Sensitive	Fully Sensitive
19	Port Victoria	FALSE	Positive	TRUE	Sensitive	Sensitive	Sensitive	Sensitive	Sensitive	Fully Sensitive
20	Port Victoria	FALSE	Positive	TRUE	Sensitive	Sensitive	Sensitive	Sensitive	Sensitive	Fully Sensitive
21	Khunyangu	FALSE	Positive	TRUE	Sensitive	Resistant	Resistant	Resistant	Sensitive	Partially Drug Resistant to H
22	Khunyangu	FALSE	Positive	TRUE	Sensitive	Sensitive	Sensitive	Sensitive	Sensitive	Fully Sensitive
23	Port Victoria	FALSE	Positive	TRUE	Sensitive	Sensitive	Sensitive	Sensitive	Sensitive	Fully Sensitive
24	Port Victoria	FALSE	Positive	TRUE	Sensitive	Sensitive	Sensitive	Sensitive	Sensitive	Fully Sensitive
25	Mukhobola	FALSE	Positive	TRUE	Sensitive	Sensitive	Sensitive	Sensitive	Sensitive	Fully Sensitive
26	Port Victoria	FALSE	Positive	TRUE	Sensitive	Sensitive	Sensitive	Sensitive	Sensitive	Fully Sensitive
27	Khunyangu	FALSE	Positive	TRUE	Sensitive	Sensitive	Sensitive	Sensitive	Sensitive	Fully Sensitive
28	Khunyangu	FALSE	Positive	TRUE	Sensitive	Sensitive	Sensitive	Sensitive	Sensitive	Fully Sensitive
29	Khunyangu	FALSE	Positive	TRUE	Sensitive	Sensitive	Sensitive	Sensitive	Sensitive	Fully Sensitive
30	Khunyangu	FALSE	Positive	TRUE	Sensitive	Sensitive	Sensitive	Sensitive	Sensitive	Fully Sensitive
31	Port Victoria	FALSE	Positive	TRUE	Sensitive	Resistant	Resistant	Sensitive	Sensitive	Partially Drug Resistant to H
32	Port Victoria	FALSE	Positive	TRUE	Sensitive	Sensitive	Sensitive	Sensitive	Sensitive	Fully Sensitive
33	Port Victoria	FALSE	Positive	TRUE	Sensitive	Resistant	Sensitive	Sensitive	Sensitive	Mono Drug Resistant to H
34	Port Victoria	FALSE	Positive	TRUE	Sensitive	Sensitive	Sensitive	Sensitive	Sensitive	Fully Sensitive
35	Mukhobola	FALSE	Positive	TRUE	Sensitive	Sensitive	Sensitive	Sensitive	Sensitive	Fully Sensitive
36	Port Victoria	FALSE	Positive	TRUE	Sensitive	Sensitive	Sensitive	Sensitive	Sensitive	Fully Sensitive
37	Khunyangu	FALSE	Positive	TRUE	Sensitive	Sensitive	Sensitive	Sensitive	Sensitive	Fully Sensitive
38	Port Victoria	FALSE	Positive	TRUE	Sensitive	Sensitive	Sensitive	Sensitive	Sensitive	Fully Sensitive
39	Port Victoria	FALSE	Positive	TRUE	Sensitive	Sensitive	Sensitive	Sensitive	Sensitive	Fully Sensitive
40	Khunyangu	FALSE	Positive	TRUE	Sensitive	Sensitive	Sensitive	Sensitive	Sensitive	Fully Sensitive
41	Khunyangu	FALSE	Positive	TRUE	Sensitive	Sensitive	Sensitive	Sensitive	Sensitive	Fully Sensitive
42	Port Victoria	FALSE	Positive	TRUE	Sensitive	Sensitive	Sensitive	Sensitive	Sensitive	Fully Sensitive
43	Khunyangu	FALSE	Positive	TRUE	Sensitive	Sensitive	Sensitive	Sensitive	Sensitive	Fully Sensitive
44	Khunyangu	FALSE	Positive	TRUE	Sensitive	Sensitive	Sensitive	Sensitive	Sensitive	Fully Sensitive
45	Port Victoria	FALSE	Positive	TRUE	Sensitive	Resistant	Sensitive	Resistant	Sensitive	Partially Drug Resistant to H
46	Port Victoria	FALSE	Positive	TRUE	Sensitive	Sensitive	Sensitive	Sensitive	Sensitive	Fully Sensitive
47	Nambale	FALSE	Positive	TRUE	Sensitive	Sensitive	Sensitive	Sensitive	Sensitive	Fully Sensitive
48	Port Victoria	FALSE	Positive	TRUE	Sensitive	Sensitive	Sensitive	Sensitive	Sensitive	Fully Sensitive
49	Khunyangu	FALSE	Positive	TRUE	Sensitive	Resistant	Sensitive	Sensitive	Sensitive	Mono Drug Resistant to H
50	Khunyangu	FALSE	Positive	TRUE	Sensitive	Sensitive	Sensitive	Sensitive	Sensitive	Fully Sensitive
51	Bumala B	FALSE	Positive	TRUE	Sensitive	Sensitive	Sensitive	Sensitive	Sensitive	Fully Sensitive
52	Khunyangu	FALSE	Positive	TRUE	Sensitive	Sensitive	Sensitive	Resistant	Sensitive	Other Resistance (without R or H)
53	Khunyangu	FALSE	Positive	TRUE	Sensitive	Sensitive	Sensitive	Sensitive	Sensitive	Fully Sensitive
54	Sio Port	FALSE	Positive	TRUE	Sensitive	Sensitive	Sensitive	Sensitive	Sensitive	Fully Sensitive
55	Bumala B	FALSE	Positive	TRUE	Sensitive	Sensitive	Sensitive	Sensitive	Sensitive	Fully Sensitive
56	Khunyangu	FALSE	Positive	TRUE	Sensitive	Sensitive	Sensitive	Sensitive	Sensitive	Fully Sensitive
57	Port Victoria	FALSE	Positive	TRUE	Sensitive	Sensitive	Sensitive	Sensitive	Sensitive	Fully Sensitive
58	Khunyangu	FALSE	Positive	TRUE	Sensitive	Sensitive	Sensitive	Sensitive	Sensitive	Fully Sensitive
59	Sio Port	FALSE	Positive	TRUE	Sensitive	Sensitive	Sensitive	Sensitive	Sensitive	Fully Sensitive
60	Sio Port	FALSE	Positive	TRUE	Sensitive	Sensitive	Sensitive	Sensitive	Sensitive	Fully Sensitive
61	Nambale	FALSE	Positive	TRUE	Sensitive	Sensitive	Sensitive	Sensitive	Sensitive	Fully Sensitive
62	Mukhobola	FALSE	Positive	TRUE	Sensitive	Sensitive	Sensitive	Sensitive	Sensitive	Fully Sensitive
63	Bumala B	FALSE	Positive	TRUE	Sensitive	Sensitive	Sensitive	Sensitive	Sensitive	Fully Sensitive
64	Nambale	FALSE	Positive	TRUE	Sensitive	Sensitive	Sensitive	Sensitive	Sensitive	Fully Sensitive
65	Nambale	FALSE	Positive	TRUE	Sensitive	Sensitive	Sensitive	Sensitive	Sensitive	Fully Sensitive
66	Port Victoria	FALSE	Positive	TRUE	Sensitive	Sensitive	Sensitive	Sensitive	Sensitive	Fully Sensitive
67	Khunyangu	FALSE	Positive	TRUE	Sensitive	Sensitive	Sensitive	Sensitive	Sensitive	Fully Sensitive
68	Nambale	FALSE	Positive	TRUE	Sensitive	Sensitive	Sensitive	Sensitive	Sensitive	Fully Sensitive
69	Port Victoria	FALSE	Positive	TRUE	Sensitive	Resistant	Sensitive	Sensitive	Sensitive	Mono Drug Resistant to H
70	Bumala B	FALSE	Positive	TRUE	Sensitive	Sensitive	Sensitive	Sensitive	Sensitive	Fully Sensitive
71	Nambale	FALSE	Positive	TRUE	Sensitive	Sensitive	Sensitive	Sensitive	Sensitive	Fully Sensitive
72	Port Victoria	FALSE	Positive	TRUE	Sensitive	Resistant	Sensitive	Sensitive	Resistant	Partially Drug Resistant to H
73	Nambale	FALSE	Positive	TRUE	Sensitive	Sensitive	Sensitive	Sensitive	Sensitive	Fully Sensitive
74	Port Victoria	FALSE	Positive	TRUE	Sensitive	Sensitive	Sensitive	Sensitive	Sensitive	Fully Sensitive
75	Port Victoria	FALSE	Positive	TRUE	Sensitive	Sensitive	Sensitive	Sensitive	Sensitive	Fully Sensitive
76	Port Victoria	FALSE	Positive	TRUE	Sensitive	Sensitive	Sensitive	Sensitive	Sensitive	Fully Sensitive
77	Port Victoria	FALSE	Positive	TRUE	Sensitive	Sensitive	Sensitive	Sensitive	Sensitive	Fully Sensitive
78	Bumala B	FALSE	Positive	TRUE	Sensitive	Sensitive	Sensitive	Sensitive	Sensitive	Fully Sensitive
79	Khunyangu	FALSE	Positive	TRUE	Sensitive	Sensitive	Sensitive	Sensitive	Sensitive	Fully Sensitive
80	Khunyangu	FALSE	Positive	TRUE	Sensitive	Sensitive	Sensitive	Sensitive	Sensitive	Fully Sensitive
81	Khunyangu	FALSE	Positive	TRUE	Sensitive	Sensitive	Sensitive	Resistant	Sensitive	Other Resistance (without R or H)
82	Port Victoria	FALSE	Positive	TRUE	Sensitive	Sensitive	Sensitive	Sensitive	Sensitive	Fully Sensitive
83	Lupida	FALSE	Positive	TRUE	Sensitive	Resistant	Sensitive	Sensitive	Sensitive	Mono Drug Resistant to H
84	Nambale	FALSE	Positive	TRUE	Sensitive	Resistant	Sensitive	Sensitive	Sensitive	Mono Drug Resistant to H
85	Port Victoria	FALSE	Positive	TRUE	Sensitive	Resistant	Resistant	Sensitive	Resistant	Partially Drug Resistant to H
86	Port Victoria	FALSE	Positive	TRUE	Sensitive	Sensitive	Sensitive	Sensitive	Sensitive	Fully Sensitive
87	Port Victoria	FALSE	Positive	TRUE	Sensitive	Sensitive	Sensitive	Sensitive	Sensitive	Fully Sensitive
88	Khunyangu	FALSE	Positive	TRUE	Sensitive	Sensitive	Sensitive	Sensitive	Sensitive	Fully Sensitive
89	Khunyangu	FALSE	Positive	TRUE	Sensitive	Sensitive	Sensitive	Sensitive	Sensitive	Fully Sensitive
90	Khunyangu	FALSE	Positive	TRUE	Sensitive	Sensitive	Sensitive	Sensitive	Sensitive	Fully Sensitive
91	Mukhobola	FALSE	Positive	TRUE	Sensitive	Sensitive	Sensitive	Sensitive	Sensitive	Fully Sensitive
92	Mukhobola	FALSE	Positive	TRUE	Sensitive	Sensitive	Sensitive	Sensitive	Sensitive	Fully Sensitive
93	Mukhobola	FALSE	Positive	TRUE	Sensitive	Sensitive	Sensitive	Sensitive	Sensitive	Fully Sensitive
94	Mukhobola	FALSE	Positive	TRUE	Sensitive	Sensitive	Sensitive	Sensitive	Sensitive	Fully Sensitive
95	Bumutiru	FALSE	Positive	TRUE	Sensitive	Sensitive	Sensitive	Sensitive	Sensitive	Fully Sensitive
96	Bumala B	FALSE	Positive	TRUE	Sensitive	Sensitive	Sensitive	Sensitive	Sensitive	Fully Sensitive
97	Khunyangu	FALSE	Positive	TRUE	Sensitive	Sensitive	Sensitive	Sensitive	Sensitive	Fully Sensitive
98	Bumala B	FALSE	Positive	TRUE	Sensitive	Sensitive	Sensitive	Sensitive	Sensitive	Fully Sensitive
99	Khunyangu	FALSE	Positive	TRUE	Sensitive	Sensitive	Sensitive	Sensitive	Sensitive	Fully Sensitive
100	Bumala B	FALSE	Positive	TRUE	Sensitive	Sensitive	Sensitive	Sensitive	Sensitive	Fully Sensitive
101	Khunyangu	FALSE	Positive	TRUE	Sensitive	Sensitive	Sensitive	Sensitive	Sensitive	Fully Sensitive
102	Bumala B	FALSE	Positive	TRUE	Sensitive	Sensitive	Sensitive	Sensitive	Sensitive	Fully Sensitive
103	Khunyangu	FALSE	Positive	TRUE	Sensitive	Sensitive	Sensitive	Sensitive	Sensitive	Fully Sensitive
104	Khunyangu	FALSE	Positive	TRUE	Sensitive	Sensitive	Sensitive	Sensitive	Sensitive	Fully Sensitive
105	Khunyangu	FALSE	Positive	TRUE	Sensitive	Resistant	Sensitive	Resistant	Sensitive	Partially Drug Resistant to H
